# Supplementary material for: A Novel Model Using AAV9-Cre to Knockout Adult Leydig Cell Gene Expression Reveals a Physiological Role of Glucocorticoid Receptor Signalling in Leydig Cell Function
Source: Int J Mol Sci. 2022 Nov 30;23(23):15015. doi: 10.3390/ijms232315015 (PMC9737203; doi:10.3390/ijms232315015)
Supplement: Supplementary file 1 [file ijms-23-15015-s001.zip]

Archive with 1 entries (1 files):
- ijms-2027666-supplementary.pdf
